# Supplementary material for: From-Toilet-to-Freezer: A Review on Requirements for an Automatic Protocol to Collect and Store Human Fecal Samples for Research Purposes
Source: Biomedicines. 2023 Sep 28;11(10):2658. doi: 10.3390/biomedicines11102658 (PMC10603957; doi:10.3390/biomedicines11102658)
Supplement: Supplementary file 1 [file biomedicines-11-02658-s001.zip]

Archive with 1 entries (1 files):
- biomedicines-2620778-supplementary.pdf
